# Supplementary material for: Sulfatide Binds to Influenza B Virus and Enhances Viral Replication
Source: Viruses. 2025 Apr 5;17(4):530. doi: 10.3390/v17040530 (PMC12031359; doi:10.3390/v17040530)
Supplement: Supplementary file 1 [file viruses-17-00530-s001.zip]

Archive with 1 entries (1 files):
- viruses-3539114-supplementary.pdf
